# Supplementary material for: Three new species and four new records of the genus Aleuroclava Singh (Hemiptera, Aleyrodidae) from China, with the first description of seasonal dimorphism in the genus
Source: Zookeys. 2026 Mar 5;1272:137–55. doi: 10.3897/zookeys.1272.148064 (PMC12983082; doi:10.3897/zookeys.1272.148064)
Supplement: XML Treatment for Aleuroclava [file zookeys.1272.148064-treatment1.xml]

<!DOCTYPE tp:taxon-treatment
  PUBLIC "-//TaxonX//DTD Taxonomic Treatment Publishing DTD v0 20100105//EN" "tax-treatment-NSO.dtd">
<tp:taxon-treatment xmlns:tp="http://www.plazi.org/taxpub"><tp:treatment-meta><kwd-group><label>Taxon classification</label><kwd>
              <named-content content-type="kingdom">Animalia</named-content>
            </kwd><kwd>
              <named-content content-type="order">Hemiptera</named-content>
            </kwd><kwd>
              <named-content content-type="family">Aleyrodidae</named-content>
            </kwd></kwd-group><mixed-citation publication-type="journal"><person-group><name><surname>Lin</surname><given-names>Qing-Song</given-names></name><name><surname>Wang</surname><given-names>Ji-Rui</given-names></name></person-group><article-title>Three new species and four new records of the genus <italic><tp:taxon-name><tp:taxon-name-part taxon-name-part-type="genus" reg="Aleuroclava">Aleuroclava</tp:taxon-name-part></tp:taxon-name></italic> Singh (<tp:taxon-name><tp:taxon-name-part taxon-name-part-type="order" reg="Hemiptera">Hemiptera</tp:taxon-name-part></tp:taxon-name>, <tp:taxon-name><tp:taxon-name-part taxon-name-part-type="family" reg="Aleyrodidae">Aleyrodidae</tp:taxon-name-part></tp:taxon-name>) from China, with the first description of seasonal dimorphism in the genus</article-title><source>Zookeys</source><day>05</day><month>03</month><year>2026</year><volume>1272</volume><fpage>137</fpage><lpage>155</lpage><pub-id pub-id-type="doi">10.3897/zookeys.1272.148064</pub-id></mixed-citation></tp:treatment-meta><tp:nomenclature><label>Genus</label><tp:taxon-name><object-id xmlns:xlink="http://www.w3.org/1999/xlink" content-type="arpha" xlink:type="simple">349B2842-7B31-575F-91FE-A6EA2F81472A</object-id>
                		<tp:taxon-name-part taxon-name-part-type="genus" reg="Aleuroclava">Aleuroclava</tp:taxon-name-part>
                	</tp:taxon-name><tp:taxon-authority>Singh</tp:taxon-authority></tp:nomenclature><tp:treatment-sec sec-type="Type species"><title>Type species.</title><p><italic><tp:taxon-name><tp:taxon-name-part taxon-name-part-type="genus" reg="Aleuroclava">Aleuroclava</tp:taxon-name-part> <tp:taxon-name-part taxon-name-part-type="species" reg="complex">complex</tp:taxon-name-part></tp:taxon-name></italic> Singh, 1931: 90.</p></tp:treatment-sec><tp:treatment-sec sec-type="Diagnosis"><title>Diagnosis.</title><p>Puparia small in size, elliptical or subelliptic, pale yellow to white or black. Margin with one row of teeth. Many species have the submargin separated from the rest of the dorsum by a thin, concentric suture just inside the lateral margin that is interrupted at the caudal furrow, dorsum generally with tubercles. Tracheal opening in the shape of a cleft (shaped like a shallow bowl with a wide base) with smooth inner margins or undifferentiated. Vasiform orifice cordate, subcordate or subcircular with posterior margin closed, notched medially in most species; operculum cordate, nearly filling orifice; caudal furrow distinct (<xref ref-type="bibr" rid="B29">Wang and Du 2016</xref>; <xref ref-type="bibr" rid="B11">Josephrajkumar et al. 2024</xref>).</p></tp:treatment-sec><ref-list><ref id="B29"><mixed-citation xmlns:xlink="http://www.w3.org/1999/xlink" xlink:type="simple">Wang JR, Du YZ (2016) Contribution to our knowledge of the whitefly genus <italic><tp:taxon-name><tp:taxon-name-part taxon-name-part-type="genus">Aleuroclava</tp:taxon-name-part></tp:taxon-name></italic> Singh (<tp:taxon-name><tp:taxon-name-part taxon-name-part-type="order">Hemiptera</tp:taxon-name-part></tp:taxon-name>: <tp:taxon-name><tp:taxon-name-part taxon-name-part-type="family">Aleyrodidae</tp:taxon-name-part></tp:taxon-name>) in China, including Taiwan and Hong Kong, with descriptions of two new species. Zootaxa 4138(2): 332–348. <ext-link xlink:href="10.11646/zootaxa.4138.2.6" ext-link-type="doi" xlink:type="simple">https://doi.org/10.11646/zootaxa.4138.2.6</ext-link></mixed-citation></ref><ref id="B11"><mixed-citation xmlns:xlink="http://www.w3.org/1999/xlink" xlink:type="simple">Josephrajkumar A, Evans G, Babu M, Anes KM, Sajan JV, Hegde V (2024) Discovery of <italic><tp:taxon-name><tp:taxon-name-part taxon-name-part-type="genus">Aleuroclava</tp:taxon-name-part> <tp:taxon-name-part taxon-name-part-type="species">canangae</tp:taxon-name-part></tp:taxon-name></italic> (Corbett) (<tp:taxon-name><tp:taxon-name-part taxon-name-part-type="order">Hemiptera</tp:taxon-name-part></tp:taxon-name>: <tp:taxon-name><tp:taxon-name-part taxon-name-part-type="family">Aleyrodidae</tp:taxon-name-part></tp:taxon-name>) on <italic><tp:taxon-name><tp:taxon-name-part taxon-name-part-type="genus">Coleus</tp:taxon-name-part></tp:taxon-name></italic> in India and the establishment and review of the <italic><tp:taxon-name><tp:taxon-name-part taxon-name-part-type="genus">Aleuroclava</tp:taxon-name-part> <tp:taxon-name-part taxon-name-part-type="species">canangae</tp:taxon-name-part></tp:taxon-name></italic> species group. Journal of Natural History 58(17–20): 603–623. <ext-link xlink:href="10.1080/00222933.2024.2347602" ext-link-type="doi" xlink:type="simple">https://doi.org/10.1080/00222933.2024.2347602</ext-link></mixed-citation></ref></ref-list></tp:taxon-treatment>
