# Supplementary material for: Three new species and four new records of the genus Aleuroclava Singh (Hemiptera, Aleyrodidae) from China, with the first description of seasonal dimorphism in the genus
Source: Zookeys. 2026 Mar 5;1272:137–55. doi: 10.3897/zookeys.1272.148064 (PMC12983082; doi:10.3897/zookeys.1272.148064)
Supplement: XML Treatment for Aleuroclava bannanensis [file zookeys.1272.148064-treatment2.xml]

<!DOCTYPE tp:taxon-treatment
  PUBLIC "-//TaxonX//DTD Taxonomic Treatment Publishing DTD v0 20100105//EN" "tax-treatment-NSO.dtd">
<tp:taxon-treatment xmlns:tp="http://www.plazi.org/taxpub"><tp:treatment-meta><kwd-group><label>Taxon classification</label><kwd>
              <named-content content-type="kingdom">Animalia</named-content>
            </kwd><kwd>
              <named-content content-type="order">Hemiptera</named-content>
            </kwd><kwd>
              <named-content content-type="family">Aleyrodidae</named-content>
            </kwd></kwd-group><mixed-citation publication-type="journal"><person-group><name><surname>Lin</surname><given-names>Qing-Song</given-names></name><name><surname>Wang</surname><given-names>Ji-Rui</given-names></name></person-group><article-title>Three new species and four new records of the genus <italic><tp:taxon-name><tp:taxon-name-part taxon-name-part-type="genus" reg="Aleuroclava">Aleuroclava</tp:taxon-name-part></tp:taxon-name></italic> Singh (<tp:taxon-name><tp:taxon-name-part taxon-name-part-type="order" reg="Hemiptera">Hemiptera</tp:taxon-name-part></tp:taxon-name>, <tp:taxon-name><tp:taxon-name-part taxon-name-part-type="family" reg="Aleyrodidae">Aleyrodidae</tp:taxon-name-part></tp:taxon-name>) from China, with the first description of seasonal dimorphism in the genus</article-title><source>Zookeys</source><day>05</day><month>03</month><year>2026</year><volume>1272</volume><fpage>137</fpage><lpage>155</lpage><pub-id pub-id-type="doi">10.3897/zookeys.1272.148064</pub-id></mixed-citation></tp:treatment-meta><tp:nomenclature><tp:taxon-name><object-id xmlns:xlink="http://www.w3.org/1999/xlink" content-type="arpha" xlink:type="simple">2289FECC-2DD7-5CEA-8FF2-BE9E9AD3C05A</object-id>
                		<tp:taxon-name-part taxon-name-part-type="genus" reg="Aleuroclava">Aleuroclava</tp:taxon-name-part> <tp:taxon-name-part taxon-name-part-type="species" reg="bannanensis">bannanensis</tp:taxon-name-part>
                	
                		<object-id xmlns:xlink="http://www.w3.org/1999/xlink" content-type="zoobank" xlink:type="simple">https://zoobank.org/14FA1D83-127C-4AAB-8245-1ACE2D09B7DD</object-id>
                	</tp:taxon-name><tp:taxon-authority>Lin &amp; Wang</tp:taxon-authority><tp:taxon-status xmlns:xlink="http://www.w3.org/1999/xlink" xlink:type="simple">sp. nov.</tp:taxon-status><xref ref-type="fig" rid="F1">Figs 1</xref><xref ref-type="fig" rid="F2">, 2</xref><xref ref-type="fig" rid="F3">, 3</xref></tp:nomenclature><tp:treatment-sec sec-type="Type material"><title>Type material.</title><p><bold><italic>Holotype</italic> puparium</bold>: China • Yunnan, Xishuangbanna Tropical Botanical Garden, <named-content xmlns:xlink="http://www.w3.org/1999/xlink" content-type="dwc:verbatimCoordinates" xlink:type="simple">21°55'36"N, 101°15'19"E</named-content>, alt. 558 m, 1 puparium on slide, 29. vii. 2023, leg. Qing-Song Lin, Lin-Qian Lu &amp; Xiao Zhang, on unidentified plant, deposited in <abbrev xmlns:xlink="http://www.w3.org/1999/xlink" content-type="institution" xlink:title="Zhejiang Agriculture and Forestry University, Lin’an, China" xlink:type="simple">ZAFU</abbrev>. <bold><italic>Paratypes</italic></bold>: • 3 puparia on 2 slides with same collection data as the holotype.</p></tp:treatment-sec><tp:treatment-sec sec-type="Description"><title>Description.</title><p><bold><italic>Puparium</italic></bold>. Empty pupal case white, elliptical in shape, with some deep indentations on the margin, slightly constricted at the thoracic and caudal ends (Figs <xref ref-type="fig" rid="F1">1A</xref>, <xref ref-type="fig" rid="F3">3A</xref>), 0.608–0.649 mm long, 0.421–0.462 mm wide. There is no obvious wax secretion on the dorsal surface and margin (Fig. <xref ref-type="fig" rid="F1">1A</xref>).</p><fig id="F1" position="float" orientation="portrait"><object-id xmlns:xlink="http://www.w3.org/1999/xlink" content-type="doi" xlink:type="simple">10.3897/zookeys.1272.148064.figure1</object-id><object-id xmlns:xlink="http://www.w3.org/1999/xlink" content-type="arpha" xlink:type="simple">9152B778-644D-5841-B8B6-619B5D98023F</object-id><label>Figure 1.</label><caption><p>Habitus. <bold>A</bold>. <italic><tp:taxon-name><tp:taxon-name-part taxon-name-part-type="genus" reg="Aleuroclava">Aleuroclava</tp:taxon-name-part> <tp:taxon-name-part taxon-name-part-type="species" reg="bannanensis">bannanensis</tp:taxon-name-part></tp:taxon-name></italic> sp. nov.; <bold>B, C</bold>. <italic><tp:taxon-name><tp:taxon-name-part taxon-name-part-type="genus" reg="Aleuroclava">Aleuroclava</tp:taxon-name-part> <tp:taxon-name-part taxon-name-part-type="species" reg="rubi">rubi</tp:taxon-name-part></tp:taxon-name></italic> sp. nov.</p></caption><graphic xmlns:xlink="http://www.w3.org/1999/xlink" xlink:href="zookeys-1272-137_article-148064__-g001.jpg" id="oo_1554123.jpg" position="float" orientation="portrait" xlink:type="simple"><uri content-type="original_file" xlink:type="simple">https://binary.pensoft.net/fig/1554123</uri></graphic></fig><p><bold><italic>Margin</italic></bold>. Faintly crenulate. Thoracic tracheal pores C-shape, inner margin smooth. Caudal furrow narrow, with some minute tubercles on it (Figs <xref ref-type="fig" rid="F2">2B</xref>, <xref ref-type="fig" rid="F3">3B</xref>).</p><fig id="F2" position="float" orientation="portrait"><object-id xmlns:xlink="http://www.w3.org/1999/xlink" content-type="doi" xlink:type="simple">10.3897/zookeys.1272.148064.figure2</object-id><object-id xmlns:xlink="http://www.w3.org/1999/xlink" content-type="arpha" xlink:type="simple">E4C9B8C4-584D-56E2-B1C0-15B324AEB210</object-id><label>Figure 2.</label><caption><p><italic><tp:taxon-name><tp:taxon-name-part taxon-name-part-type="genus" reg="Aleuroclava">Aleuroclava</tp:taxon-name-part> <tp:taxon-name-part taxon-name-part-type="species" reg="bannanensis">bannanensis</tp:taxon-name-part></tp:taxon-name></italic> sp. nov., slide-mounted specimen. <bold>A</bold>. Puparium; <bold>B</bold>. Dorsum tubercles and thoracic tracheal opening; <bold>C</bold>. First abdominal setae and tubercles; <bold>D</bold>. Vasiform orifice and caudal furrow.</p></caption><graphic xmlns:xlink="http://www.w3.org/1999/xlink" xlink:href="zookeys-1272-137_article-148064__-g002.jpg" id="oo_1554124.jpg" position="float" orientation="portrait" xlink:type="simple"><uri content-type="original_file" xlink:type="simple">https://binary.pensoft.net/fig/1554124</uri></graphic></fig><fig id="F3" position="float" orientation="portrait"><object-id xmlns:xlink="http://www.w3.org/1999/xlink" content-type="doi" xlink:type="simple">10.3897/zookeys.1272.148064.figure3</object-id><object-id xmlns:xlink="http://www.w3.org/1999/xlink" content-type="arpha" xlink:type="simple">37EB8692-A033-5F6F-80ED-78E87D8E314A</object-id><label>Figure 3.</label><caption><p><italic><tp:taxon-name><tp:taxon-name-part taxon-name-part-type="genus" reg="Aleuroclava">Aleuroclava</tp:taxon-name-part> <tp:taxon-name-part taxon-name-part-type="species" reg="bannanensis">bannanensis</tp:taxon-name-part></tp:taxon-name></italic> sp. nov., line drawings. <bold>A</bold>. Puparium (dorsal and ventral views); <bold>B</bold>. Margin and thoracic tracheal opening; <bold>C</bold>. Vasiform orifice and caudal furrow.</p></caption><graphic xmlns:xlink="http://www.w3.org/1999/xlink" xlink:href="zookeys-1272-137_article-148064__-g003.jpg" id="oo_1554125.jpg" position="float" orientation="portrait" xlink:type="simple"><uri content-type="original_file" xlink:type="simple">https://binary.pensoft.net/fig/1554125</uri></graphic></fig><p><bold><italic>Dorsum</italic></bold>. Submargin separated from dorsal disc by a ridge. Longitudinal and transverse molting sutures both reaching submargin (Fig. <xref ref-type="fig" rid="F3">3A</xref>). The cephalic and first abdominal segments are long and situated on large tubercles (Fig. <xref ref-type="fig" rid="F2">2C</xref>). Cephalothorax with six pairs of short, blunt tubercles, and some smaller tubercles located longitudinally along the termination of the abdominal segment. Median length of pro-, meso- and metathorax: 47.8, 49.9 and 59.5 µm, respectively. Length of abdominal segments as measured along the midline as follows: abdominal segments I–V each 26.6 µm; abdominal segments VI 21.7 µm; abdominal segment VII 20.3 µm; and abdominal segment VIII 18.4 µm. Abdominal segment sutures reaching subdorsal area. Distance between posterior end of vasiform orifice and caudal opening measured 85.9 µm long (Figs <xref ref-type="fig" rid="F2">2D</xref>, <xref ref-type="fig" rid="F3">3C</xref>).</p><p><bold><italic>Vasiform orifice</italic></bold>. Subcordate, posteriorly protrude (Figs <xref ref-type="fig" rid="F2">2D</xref>, <xref ref-type="fig" rid="F3">3C</xref>), 28.1 µm long, 33.9 µm wide; operculum subcordate, 16.7 µm long, 23.8 µm wide, almost covering the orifice; lingula concealed.</p><p><bold><italic>Venter</italic></bold>. Thoracic and caudal tracheal folds distinct (Figs <xref ref-type="fig" rid="F2">2D</xref>, <xref ref-type="fig" rid="F3">3B</xref>). Antennae 65.7 µm long, extend through inside prothoracic legs. Legs not elevated from the ventral surface, apical pads present; adhesive sacs and spiracles visible.</p><p><bold><italic>Chaetotaxy</italic></bold>. Posterior marginal setae 17.6 µm long. Cephalic setae 168.8 µm long. First abdominal setae 152.7 µm long. Eighth abdominal setae lateral to vasiform orifice, 3.5 µm long. Caudal setae 92.1 µm long.</p></tp:treatment-sec><tp:treatment-sec sec-type="Host plant"><title>Host plant.</title><p>Unidentified plant.</p></tp:treatment-sec><tp:treatment-sec sec-type="Distribution"><title>Distribution.</title><p>China (Yunnan).</p></tp:treatment-sec><tp:treatment-sec sec-type="Biology"><title>Biology.</title><p>Specimens were found on the undersurface of leaves. No adults were collected in the samples, and no ants were observed attending the whitefly.</p></tp:treatment-sec><tp:treatment-sec sec-type="Etymology"><title>Etymology.</title><p>The species takes its name from its type locality, Xishuangbanna, China.</p></tp:treatment-sec><tp:treatment-sec sec-type="Remarks"><title>Remarks.</title><p>The new species differs from its congeners in having some tubercles arranged longitudinally at the termination of the abdominal segment, and the in having the submargin separated from the dorsal disc by a ridge. The puparium of the new species differs from <italic><tp:taxon-name><tp:taxon-name-part taxon-name-part-type="genus" reg="Aleuroclava">A.</tp:taxon-name-part> <tp:taxon-name-part taxon-name-part-type="species" reg="canangae">canangae</tp:taxon-name-part></tp:taxon-name></italic> in lacking two-jointed tuberculate setae (present in <italic><tp:taxon-name><tp:taxon-name-part taxon-name-part-type="genus" reg="Aleuroclava">A.</tp:taxon-name-part> <tp:taxon-name-part taxon-name-part-type="species" reg="canangae">canangae</tp:taxon-name-part></tp:taxon-name></italic>) and in having a cephalothorax with six pairs of short, blunt tubercles (three pairs in <italic><tp:taxon-name><tp:taxon-name-part taxon-name-part-type="genus" reg="Aleuroclava">A.</tp:taxon-name-part> <tp:taxon-name-part taxon-name-part-type="species" reg="canangae">canangae</tp:taxon-name-part></tp:taxon-name></italic>).</p></tp:treatment-sec></tp:taxon-treatment>
