# Supplementary material for: Three new species and four new records of the genus Aleuroclava Singh (Hemiptera, Aleyrodidae) from China, with the first description of seasonal dimorphism in the genus
Source: Zookeys. 2026 Mar 5;1272:137–55. doi: 10.3897/zookeys.1272.148064 (PMC12983082; doi:10.3897/zookeys.1272.148064)
Supplement: XML Treatment for Aleuroclava rubi [file zookeys.1272.148064-treatment3.xml]

<!DOCTYPE tp:taxon-treatment
  PUBLIC "-//TaxonX//DTD Taxonomic Treatment Publishing DTD v0 20100105//EN" "tax-treatment-NSO.dtd">
<tp:taxon-treatment xmlns:tp="http://www.plazi.org/taxpub"><tp:treatment-meta><kwd-group><label>Taxon classification</label><kwd>
              <named-content content-type="kingdom">Animalia</named-content>
            </kwd><kwd>
              <named-content content-type="order">Hemiptera</named-content>
            </kwd><kwd>
              <named-content content-type="family">Aleyrodidae</named-content>
            </kwd></kwd-group><mixed-citation publication-type="journal"><person-group><name><surname>Lin</surname><given-names>Qing-Song</given-names></name><name><surname>Wang</surname><given-names>Ji-Rui</given-names></name></person-group><article-title>Three new species and four new records of the genus <italic><tp:taxon-name><tp:taxon-name-part taxon-name-part-type="genus" reg="Aleuroclava">Aleuroclava</tp:taxon-name-part></tp:taxon-name></italic> Singh (<tp:taxon-name><tp:taxon-name-part taxon-name-part-type="order" reg="Hemiptera">Hemiptera</tp:taxon-name-part></tp:taxon-name>, <tp:taxon-name><tp:taxon-name-part taxon-name-part-type="family" reg="Aleyrodidae">Aleyrodidae</tp:taxon-name-part></tp:taxon-name>) from China, with the first description of seasonal dimorphism in the genus</article-title><source>Zookeys</source><day>05</day><month>03</month><year>2026</year><volume>1272</volume><fpage>137</fpage><lpage>155</lpage><pub-id pub-id-type="doi">10.3897/zookeys.1272.148064</pub-id></mixed-citation></tp:treatment-meta><tp:nomenclature><tp:taxon-name><object-id xmlns:xlink="http://www.w3.org/1999/xlink" content-type="arpha" xlink:type="simple">3030CF98-196E-5375-ABF3-A52EC11CDC63</object-id>
                		<tp:taxon-name-part taxon-name-part-type="genus" reg="Aleuroclava">Aleuroclava</tp:taxon-name-part> <tp:taxon-name-part taxon-name-part-type="species" reg="rubi">rubi</tp:taxon-name-part>
                	
                		<object-id xmlns:xlink="http://www.w3.org/1999/xlink" content-type="zoobank" xlink:type="simple">https://zoobank.org/96959AAC-58A3-45D7-B65D-DF573933D781</object-id>
                	</tp:taxon-name><tp:taxon-authority>Lin &amp; Wang</tp:taxon-authority><tp:taxon-status xmlns:xlink="http://www.w3.org/1999/xlink" xlink:type="simple">sp. nov.</tp:taxon-status><xref ref-type="fig" rid="F1">Figs 1, 4–6</xref></tp:nomenclature><tp:treatment-sec sec-type="Type material"><title>Type material.</title><p><bold><italic>Holotype</italic> puparium</bold>: China, • Zhejiang, Hangzhou, Thousand Island Lake, <named-content xmlns:xlink="http://www.w3.org/1999/xlink" content-type="dwc:verbatimCoordinates" xlink:type="simple">29°41'56"N, 118°55'18"E</named-content>, alt. 428 m, 1 puparium on slide, 12. vi. 2024, leg. Qing-Song Lin, on <italic><tp:taxon-name><tp:taxon-name-part taxon-name-part-type="genus" reg="Rubus">Rubus</tp:taxon-name-part> <tp:taxon-name-part taxon-name-part-type="species" reg="lambertianus">lambertianus</tp:taxon-name-part></tp:taxon-name></italic>, deposited in <abbrev xmlns:xlink="http://www.w3.org/1999/xlink" content-type="institution" xlink:title="Zhejiang Agriculture and Forestry University, Lin’an, China" xlink:type="simple">ZAFU</abbrev>. <bold><italic>Paratypes</italic></bold>: 13 puparia on 4 slides with same collection data as the holotype.</p></tp:treatment-sec><tp:treatment-sec sec-type="Description"><title>Description.</title><p><bold><italic>Puparium</italic></bold>. Yellow in life, empty pupal case white, oval shaped, slightly narrowed posteriorly (Fig. <xref ref-type="fig" rid="F1">1B</xref>, 1C), 0.554–0.586 mm long, 0.344–0.368 mm wide. There is no obvious wax secretion on the dorsal surface and margin.</p><p><bold><italic>Margin</italic></bold>. Faintly crenulate, with 11–14 crenulations in 0.1 mm. Thoracic tracheal opening in the shape of a cleft (shaped like a shallow bowl with a wide base) with smooth inner margins, not pore-like (Figs <xref ref-type="fig" rid="F4">4C</xref>, <xref ref-type="fig" rid="F5">5B</xref>). Caudal furrow without tuberculate, but with some indistinct transverse folds on it (Figs <xref ref-type="fig" rid="F4">4E</xref>, <xref ref-type="fig" rid="F5">5C</xref>).</p><fig id="F4" position="float" orientation="portrait"><object-id xmlns:xlink="http://www.w3.org/1999/xlink" content-type="doi" xlink:type="simple">10.3897/zookeys.1272.148064.figure4</object-id><object-id xmlns:xlink="http://www.w3.org/1999/xlink" content-type="arpha" xlink:type="simple">7CC795C7-4BFB-567C-8D4E-3E096C172298</object-id><label>Figure 4.</label><caption><p><italic><tp:taxon-name><tp:taxon-name-part taxon-name-part-type="genus" reg="Aleuroclava">Aleuroclava</tp:taxon-name-part> <tp:taxon-name-part taxon-name-part-type="species" reg="rubi">rubi</tp:taxon-name-part></tp:taxon-name></italic> sp. nov., slide-mounted specimen. <bold>A</bold>. Puparium; <bold>B, C</bold>. Margin and thoracic tracheal opening; <bold>D</bold>. Median abdominal tubercles; <bold>E</bold>. Vasiform orifice and caudal furrow.</p></caption><graphic xmlns:xlink="http://www.w3.org/1999/xlink" xlink:href="zookeys-1272-137_article-148064__-g004.jpg" id="oo_1554126.jpg" position="float" orientation="portrait" xlink:type="simple"><uri content-type="original_file" xlink:type="simple">https://binary.pensoft.net/fig/1554126</uri></graphic></fig><fig id="F5" position="float" orientation="portrait"><object-id xmlns:xlink="http://www.w3.org/1999/xlink" content-type="doi" xlink:type="simple">10.3897/zookeys.1272.148064.figure5</object-id><object-id xmlns:xlink="http://www.w3.org/1999/xlink" content-type="arpha" xlink:type="simple">A0DEE2A9-A2D2-5E34-B363-BEF8F77F853F</object-id><label>Figure 5.</label><caption><p><italic><tp:taxon-name><tp:taxon-name-part taxon-name-part-type="genus" reg="Aleuroclava">Aleuroclava</tp:taxon-name-part> <tp:taxon-name-part taxon-name-part-type="species" reg="rubi">rubi</tp:taxon-name-part></tp:taxon-name></italic> sp. nov., line drawings. <bold>A</bold>. Puparium (dorsal and ventral views); <bold>B</bold>. Margin and thoracic tracheal opening; <bold>C</bold>. Vasiform orifice and caudal furrow.</p></caption><graphic xmlns:xlink="http://www.w3.org/1999/xlink" xlink:href="zookeys-1272-137_article-148064__-g005.jpg" id="oo_1554127.jpg" position="float" orientation="portrait" xlink:type="simple"><uri content-type="original_file" xlink:type="simple">https://binary.pensoft.net/fig/1554127</uri></graphic></fig><p><bold><italic>Dorsum</italic></bold>. Submargin faintly separated from dorsal by a fold. Longitudinal and transverse molting suture both reaching submargin (Fig. <xref ref-type="fig" rid="F5">5A</xref>). Cephalic and first abdominal segment setae extremely long and tuberculate and set on tubercles. Abdominal segments I to VII with median tubercle, small or absent in I/VI (Figs <xref ref-type="fig" rid="F4">4D</xref>, <xref ref-type="fig" rid="F5">5A</xref>). Median length of pro-, meso- and metathorax: 90.8, 56.6 and 47.1 µm, respectively. Length of abdominal segments as measured along the midline as follows: abdominal segments I–V each 23.2 µm; abdominal segment VI 18.9 µm; abdominal segments VII–VIII each 16.3 µm. Distance between posterior end of vasiform orifice and caudal opening measured 60.4 µm long.</p><p><bold><italic>Vasiform orifice</italic></bold>. Cordate, with a cleft along the posterior margin medially (Fig. <xref ref-type="fig" rid="F4">4E</xref>), 52.2 µm long, 48.1 µm wide; operculum subcordate, 29.0 µm long, 27.6 µm wide, almost covering the orifice; lingula concealed and with setae (Figs <xref ref-type="fig" rid="F4">4E</xref>, <xref ref-type="fig" rid="F6">6D</xref>).</p><fig id="F6" position="float" orientation="portrait"><object-id xmlns:xlink="http://www.w3.org/1999/xlink" content-type="doi" xlink:type="simple">10.3897/zookeys.1272.148064.figure6</object-id><object-id xmlns:xlink="http://www.w3.org/1999/xlink" content-type="arpha" xlink:type="simple">F357CF8A-9A8B-5839-992C-701FF813101D</object-id><label>Figure 6.</label><caption><p><italic><tp:taxon-name><tp:taxon-name-part taxon-name-part-type="genus" reg="Aleuroclava">Aleuroclava</tp:taxon-name-part> <tp:taxon-name-part taxon-name-part-type="species" reg="rubi">rubi</tp:taxon-name-part></tp:taxon-name></italic> sp. nov., scanning electron microphotographs. <bold>A</bold>. Puparium; <bold>B</bold>. First abdominal setae; <bold>C</bold>. Vasiform orifice and caudal tracheal furrow; <bold>D</bold>. Vasiform orifice.</p></caption><graphic xmlns:xlink="http://www.w3.org/1999/xlink" xlink:href="zookeys-1272-137_article-148064__-g006.jpg" id="oo_1554128.jpg" position="float" orientation="portrait" xlink:type="simple"><uri content-type="original_file" xlink:type="simple">https://binary.pensoft.net/fig/1554128</uri></graphic></fig><p><bold><italic>Venter</italic></bold>. The narrow submarginal area is faintly indicated on the ventral margin. Thoracic and caudal tracheal folds indistinct, thoracic tracheal cleft present. Antennae 48.1 µm long. Anterior abdominal spiracle present.</p><p><bold><italic>Chaetotaxy</italic></bold>. Anterior marginal setae 21.6 µm long. Posterior marginal setae 25.1 µm long Cephalic setae 392.2 µm long (apical joint 277.8 µm and basal joint 114.4 µm). First abdominal setae 288.3 µm long (apical joint 186.2 µm and basal joint 102.1 µm). Eighth abdominal setae lateral to vasiform orifice, 4.5 µm long. Caudal setae 120.2 µm long.</p></tp:treatment-sec><tp:treatment-sec sec-type="Host plant"><title>Host plant.</title><p><italic><tp:taxon-name><tp:taxon-name-part taxon-name-part-type="genus" reg="Rubus">Rubus</tp:taxon-name-part> <tp:taxon-name-part taxon-name-part-type="species" reg="lambertianus">lambertianus</tp:taxon-name-part></tp:taxon-name></italic> (<tp:taxon-name><tp:taxon-name-part taxon-name-part-type="order" reg="Rosales">Rosales</tp:taxon-name-part></tp:taxon-name>, <tp:taxon-name><tp:taxon-name-part taxon-name-part-type="family" reg="Rosaceae">Rosaceae</tp:taxon-name-part></tp:taxon-name>).</p></tp:treatment-sec><tp:treatment-sec sec-type="Distribution"><title>Distribution.</title><p>China (Zhejiang).</p></tp:treatment-sec><tp:treatment-sec sec-type="Biology"><title>Biology.</title><p>Specimens were found with approximately 10–20 puparia per leaf on the undersurface. No ants were observed attending the whitefly.</p></tp:treatment-sec><tp:treatment-sec sec-type="Etymology"><title>Etymology.</title><p>The species is named for <italic><tp:taxon-name><tp:taxon-name-part taxon-name-part-type="genus" reg="Rubus">Rubus</tp:taxon-name-part></tp:taxon-name></italic>, the genus of its host plant.</p></tp:treatment-sec><tp:treatment-sec sec-type="Remarks"><title>Remarks.</title><p>The puparium of the new species closely resembles that of <italic><tp:taxon-name><tp:taxon-name-part taxon-name-part-type="genus" reg="Aleuroclava">Aleuroclava</tp:taxon-name-part> <tp:taxon-name-part taxon-name-part-type="species" reg="srilankaensis">srilankaensis</tp:taxon-name-part></tp:taxon-name></italic> (David, 1993), but differs by having a median tubercle on abdominal segments II–V and VII (vs. II–IV in <italic><tp:taxon-name><tp:taxon-name-part taxon-name-part-type="genus" reg="Aleuroclava">A.</tp:taxon-name-part> <tp:taxon-name-part taxon-name-part-type="species" reg="srilankaensis">srilankaensis</tp:taxon-name-part></tp:taxon-name></italic>), and a distinct thoracic tracheal opening (absent in <italic><tp:taxon-name><tp:taxon-name-part taxon-name-part-type="genus" reg="Aleuroclava">A.</tp:taxon-name-part> <tp:taxon-name-part taxon-name-part-type="species" reg="srilankaensis">srilankaensis</tp:taxon-name-part></tp:taxon-name></italic>). Type specimens of <italic><tp:taxon-name><tp:taxon-name-part taxon-name-part-type="genus" reg="Aleuroclava">A.</tp:taxon-name-part> <tp:taxon-name-part taxon-name-part-type="species" reg="srilankaensis">srilankaensis</tp:taxon-name-part></tp:taxon-name></italic> were not available to the authors for examination, and has it also not been recorded in China.</p></tp:treatment-sec><tp:treatment-sec><!--Section generated to contain objects referenced in tp:taxon-treatment.--><fig id="F1" position="float" orientation="portrait"><object-id xmlns:xlink="http://www.w3.org/1999/xlink" content-type="doi" xlink:type="simple">10.3897/zookeys.1272.148064.figure1</object-id><object-id xmlns:xlink="http://www.w3.org/1999/xlink" content-type="arpha" xlink:type="simple">9152B778-644D-5841-B8B6-619B5D98023F</object-id><label>Figure 1.</label><caption><p>Habitus. <bold>A</bold>. <italic><tp:taxon-name><tp:taxon-name-part taxon-name-part-type="genus" reg="Aleuroclava">Aleuroclava</tp:taxon-name-part> <tp:taxon-name-part taxon-name-part-type="species" reg="bannanensis">bannanensis</tp:taxon-name-part></tp:taxon-name></italic> sp. nov.; <bold>B, C</bold>. <italic><tp:taxon-name><tp:taxon-name-part taxon-name-part-type="genus" reg="Aleuroclava">Aleuroclava</tp:taxon-name-part> <tp:taxon-name-part taxon-name-part-type="species" reg="rubi">rubi</tp:taxon-name-part></tp:taxon-name></italic> sp. nov.</p></caption><graphic xmlns:xlink="http://www.w3.org/1999/xlink" xlink:href="zookeys-1272-137_article-148064__-g001.jpg" id="oo_1554123.jpg" position="float" orientation="portrait" xlink:type="simple"><uri content-type="original_file" xlink:type="simple">https://binary.pensoft.net/fig/1554123</uri></graphic></fig></tp:treatment-sec></tp:taxon-treatment>
