# Supplementary material for: Three new species and four new records of the genus Aleuroclava Singh (Hemiptera, Aleyrodidae) from China, with the first description of seasonal dimorphism in the genus
Source: Zookeys. 2026 Mar 5;1272:137–55. doi: 10.3897/zookeys.1272.148064 (PMC12983082; doi:10.3897/zookeys.1272.148064)
Supplement: XML Treatment for Aleuroclava yunnanensis [file zookeys.1272.148064-treatment4.xml]

<!DOCTYPE tp:taxon-treatment
  PUBLIC "-//TaxonX//DTD Taxonomic Treatment Publishing DTD v0 20100105//EN" "tax-treatment-NSO.dtd">
<tp:taxon-treatment xmlns:tp="http://www.plazi.org/taxpub"><tp:treatment-meta><kwd-group><label>Taxon classification</label><kwd>
              <named-content content-type="kingdom">Animalia</named-content>
            </kwd><kwd>
              <named-content content-type="order">Hemiptera</named-content>
            </kwd><kwd>
              <named-content content-type="family">Aleyrodidae</named-content>
            </kwd></kwd-group><mixed-citation publication-type="journal"><person-group><name><surname>Lin</surname><given-names>Qing-Song</given-names></name><name><surname>Wang</surname><given-names>Ji-Rui</given-names></name></person-group><article-title>Three new species and four new records of the genus <italic><tp:taxon-name><tp:taxon-name-part taxon-name-part-type="genus" reg="Aleuroclava">Aleuroclava</tp:taxon-name-part></tp:taxon-name></italic> Singh (<tp:taxon-name><tp:taxon-name-part taxon-name-part-type="order" reg="Hemiptera">Hemiptera</tp:taxon-name-part></tp:taxon-name>, <tp:taxon-name><tp:taxon-name-part taxon-name-part-type="family" reg="Aleyrodidae">Aleyrodidae</tp:taxon-name-part></tp:taxon-name>) from China, with the first description of seasonal dimorphism in the genus</article-title><source>Zookeys</source><day>05</day><month>03</month><year>2026</year><volume>1272</volume><fpage>137</fpage><lpage>155</lpage><pub-id pub-id-type="doi">10.3897/zookeys.1272.148064</pub-id></mixed-citation></tp:treatment-meta><tp:nomenclature><tp:taxon-name><object-id xmlns:xlink="http://www.w3.org/1999/xlink" content-type="arpha" xlink:type="simple">AA75EF8B-DE39-57E9-9EEF-84EA31EAB03D</object-id>
                		<tp:taxon-name-part taxon-name-part-type="genus" reg="Aleuroclava">Aleuroclava</tp:taxon-name-part> <tp:taxon-name-part taxon-name-part-type="species" reg="yunnanensis">yunnanensis</tp:taxon-name-part>
                	
                		<object-id xmlns:xlink="http://www.w3.org/1999/xlink" content-type="zoobank" xlink:type="simple">https://zoobank.org/ADDA2818-C1DE-4DDF-B10F-9E5FEDDFC47C</object-id>
                	</tp:taxon-name><tp:taxon-authority>Lin &amp; Wang</tp:taxon-authority><tp:taxon-status xmlns:xlink="http://www.w3.org/1999/xlink" xlink:type="simple">sp. nov.</tp:taxon-status><xref ref-type="fig" rid="F7">Figs 7</xref><xref ref-type="fig" rid="F8">, 8</xref></tp:nomenclature><tp:treatment-sec sec-type="Type material"><title>Type material.</title><p><bold><italic>Holotype</italic> puparium</bold>: China • Yunnan, Xishuangbanna Tropical Botanical Garden, <named-content xmlns:xlink="http://www.w3.org/1999/xlink" content-type="dwc:verbatimCoordinates" xlink:type="simple">21°55'36"N, 101°15'19"E</named-content>, alt. 558 m, 1 puparium on slide, 29. vii. 2023, leg. Qing-Song Lin, Lin-Qian Lu &amp; Xiao Zhang, on <italic><tp:taxon-name><tp:taxon-name-part taxon-name-part-type="genus" reg="Baccaurea">Baccaurea</tp:taxon-name-part> <tp:taxon-name-part taxon-name-part-type="species" reg="ramiflora">ramiflora</tp:taxon-name-part></tp:taxon-name></italic>, deposited in <abbrev xmlns:xlink="http://www.w3.org/1999/xlink" content-type="institution" xlink:title="Zhejiang Agriculture and Forestry University, Lin’an, China" xlink:type="simple">ZAFU</abbrev>.</p></tp:treatment-sec><tp:treatment-sec sec-type="Description"><title>Description.</title><p><bold><italic>Puparium</italic></bold>. Empty pupal case white with some dark pigments, elliptical in shape, broadest at the transverse moulting suture region, 0.649 mm long, 0.451 mm wide, without secretion of wax (Fig. <xref ref-type="fig" rid="F7">7A</xref>).</p><fig id="F7" position="float" orientation="portrait"><object-id xmlns:xlink="http://www.w3.org/1999/xlink" content-type="doi" xlink:type="simple">10.3897/zookeys.1272.148064.figure7</object-id><object-id xmlns:xlink="http://www.w3.org/1999/xlink" content-type="arpha" xlink:type="simple">4142FA33-951E-5A14-9A3F-9A4C6F663C42</object-id><label>Figure 7.</label><caption><p><italic><tp:taxon-name><tp:taxon-name-part taxon-name-part-type="genus" reg="Aleuroclava">Aleuroclava</tp:taxon-name-part> <tp:taxon-name-part taxon-name-part-type="species" reg="yunnanensis">yunnanensis</tp:taxon-name-part></tp:taxon-name></italic> sp. nov., slide-mounted specimen. <bold>A</bold>. Puparium; <bold>B</bold>. Margin and thoracic tracheal opening; <bold>C</bold>. Vasiform orifice and caudal furrow.</p></caption><graphic xmlns:xlink="http://www.w3.org/1999/xlink" xlink:href="zookeys-1272-137_article-148064__-g007.jpg" id="oo_1554129.jpg" position="float" orientation="portrait" xlink:type="simple"><uri content-type="original_file" xlink:type="simple">https://binary.pensoft.net/fig/1554129</uri></graphic></fig><p><bold><italic>Margin</italic></bold>. Faintly crenulate. Thoracic tracheal folds and pores distinct. Caudal furrow is as wide as the operculum, without tuberculate on it (Fig. <xref ref-type="fig" rid="F7">7B, C</xref>).</p><p><bold><italic>Dorsum</italic></bold>. Group of small tubercles located at the termination of the prothorax and the second abdominal segment. Submargin with a series of long papillae, 36 pairs, reaching beyond margin, 56.6 µm long. Longitudinal molting suture reaching margin and transverse molting suture reaching subdorsal area (Fig. <xref ref-type="fig" rid="F8">8A</xref>). Abdominal segment I–VI with a median tubercle. Median length of pro-, meso- and metathorax: 45.8, 52.7 and 37.6 µm, respectively. Length of abdominal segments as measured along the midline as follows: abdominal segment I 40.2 µm; abdominal segments II–V each 32.6 µm; abdominal segment VI 28.9 µm; abdominal segments VII–VIII each 25.8 µm. Distance between posterior end of vasiform orifice and caudal opening measured 61.8 µm long.</p><fig id="F8" position="float" orientation="portrait"><object-id xmlns:xlink="http://www.w3.org/1999/xlink" content-type="doi" xlink:type="simple">10.3897/zookeys.1272.148064.figure8</object-id><object-id xmlns:xlink="http://www.w3.org/1999/xlink" content-type="arpha" xlink:type="simple">AD993D34-1B7C-5B1A-98A2-56608FDD2448</object-id><label>Figure 8.</label><caption><p><italic><tp:taxon-name><tp:taxon-name-part taxon-name-part-type="genus" reg="Aleuroclava">Aleuroclava</tp:taxon-name-part> <tp:taxon-name-part taxon-name-part-type="species" reg="yunnanensis">yunnanensis</tp:taxon-name-part></tp:taxon-name></italic> sp. nov., line drawings. <bold>A</bold>. Puparium (dorsal and ventral views); <bold>B</bold>. Margin and thoracic tracheal opening; <bold>C</bold>. Vasiform orifice and caudal furrow.</p></caption><graphic xmlns:xlink="http://www.w3.org/1999/xlink" xlink:href="zookeys-1272-137_article-148064__-g008.jpg" id="oo_1554130.jpg" position="float" orientation="portrait" xlink:type="simple"><uri content-type="original_file" xlink:type="simple">https://binary.pensoft.net/fig/1554130</uri></graphic></fig><p><bold><italic>Vasiform orifice</italic></bold>. Subcordate, posterior notched (Figs <xref ref-type="fig" rid="F7">7C</xref>, <xref ref-type="fig" rid="F8">8C</xref>), 35.0 µm long, 37.4 µm wide; operculum subcordate, 20.8 µm long, 24.5 µm wide, almost covering the orifice; lingula concealed.</p><p><bold><italic>Venter</italic></bold>. Thoracic tracheal fold narrow and caudal tracheal fold wide, without stipples. Antennae 64.7 µm long, extend through inside prothoracic legs.</p><p><bold><italic>Chaetotaxy</italic></bold>. First abdominal setae 294.5 µm long. Eighth abdominal setae lateral to vasiform orifice, 5.2 µm long. Caudal setae 122.6 µm long.</p></tp:treatment-sec><tp:treatment-sec sec-type="Host plant"><title>Host plant.</title><p><italic><tp:taxon-name><tp:taxon-name-part taxon-name-part-type="genus" reg="Baccaurea">Baccaurea</tp:taxon-name-part> <tp:taxon-name-part taxon-name-part-type="species" reg="ramiflora">ramiflora</tp:taxon-name-part></tp:taxon-name></italic> (<tp:taxon-name><tp:taxon-name-part taxon-name-part-type="order" reg="Malpighiales">Malpighiales</tp:taxon-name-part></tp:taxon-name>, <tp:taxon-name><tp:taxon-name-part taxon-name-part-type="family" reg="Phyllanthaceae">Phyllanthaceae</tp:taxon-name-part></tp:taxon-name>).</p></tp:treatment-sec><tp:treatment-sec sec-type="Distribution"><title>Distribution.</title><p>China (Yunnan).</p></tp:treatment-sec><tp:treatment-sec sec-type="Biology"><title>Biology.</title><p>Specimens were found singly on the undersurface of leaves. No adults were collected in the samples, and no ants were observed attending the whitefly.</p></tp:treatment-sec><tp:treatment-sec sec-type="Etymology"><title>Etymology.</title><p>The species takes its name from its type locality, Yunnan Province, China.</p></tp:treatment-sec><tp:treatment-sec sec-type="Remarks"><title>Remarks.</title><p>The puparium of the new species closely resembles that of <italic><tp:taxon-name><tp:taxon-name-part taxon-name-part-type="genus" reg="Aleuroclava">Aleuroclava</tp:taxon-name-part> <tp:taxon-name-part taxon-name-part-type="species" reg="filamentosa">filamentosa</tp:taxon-name-part></tp:taxon-name></italic> (Corbett, 1933), but differs in having several groups of small tubercles with dark pigments (absent in <italic><tp:taxon-name><tp:taxon-name-part taxon-name-part-type="genus" reg="Aleuroclava">A.</tp:taxon-name-part> <tp:taxon-name-part taxon-name-part-type="species" reg="filamentosa">filamentosa</tp:taxon-name-part></tp:taxon-name></italic>). In addition, through examination of the paratype of <italic><tp:taxon-name><tp:taxon-name-part taxon-name-part-type="genus" reg="Aleuroclava">A.</tp:taxon-name-part> <tp:taxon-name-part taxon-name-part-type="species" reg="filamentosa">filamentosa</tp:taxon-name-part></tp:taxon-name></italic> at <abbrev xmlns:xlink="http://www.w3.org/1999/xlink" content-type="institution" xlink:title="Natural History Museum in London" xlink:type="simple">NHMUK</abbrev>, it was found that the presence of a pair of setae on each abdominal segment in <italic><tp:taxon-name><tp:taxon-name-part taxon-name-part-type="genus" reg="Aleuroclava">A.</tp:taxon-name-part> <tp:taxon-name-part taxon-name-part-type="species" reg="filamentosa">filamentosa</tp:taxon-name-part></tp:taxon-name></italic> should be a characteristic of its endoparasitic wasp (this feature was not observed in non-parasitized specimens) (Fig. <xref ref-type="fig" rid="F13">13</xref>). The distinguishing features mentioned in the new species described by <xref ref-type="bibr" rid="B6">Dubey (2020b)</xref> are actually present in <italic><tp:taxon-name><tp:taxon-name-part taxon-name-part-type="genus" reg="Aleuroclava">A.</tp:taxon-name-part> <tp:taxon-name-part taxon-name-part-type="species" reg="filamentosa">filamentosa</tp:taxon-name-part></tp:taxon-name></italic> as well (such as the median tubercles on the abdomen), but a synonym is not proposed here.</p><sec sec-type="New record for China" id="sec4"><title>New record for China</title></sec></tp:treatment-sec><tp:treatment-sec><!--Section generated to contain objects referenced in tp:taxon-treatment.--><fig id="F13" position="float" orientation="portrait"><object-id xmlns:xlink="http://www.w3.org/1999/xlink" content-type="doi" xlink:type="simple">10.3897/zookeys.1272.148064.figure13</object-id><object-id xmlns:xlink="http://www.w3.org/1999/xlink" content-type="arpha" xlink:type="simple">78B90649-290E-51F3-A9B5-D3EA66A0CAF6</object-id><label>Figure 13.</label><caption><p>Paratype of <italic><tp:taxon-name><tp:taxon-name-part taxon-name-part-type="genus" reg="Aleuroclava">Aleuroclava</tp:taxon-name-part> <tp:taxon-name-part taxon-name-part-type="species" reg="filamentosa">filamentosa</tp:taxon-name-part></tp:taxon-name></italic>. <bold>A</bold>. Parasitized specimen; <bold>B</bold>. Abdominal segment showing setal arrangement; <bold>C</bold>. Non-parasitized specimen; <bold>D</bold>. Abdominal segment lacking paired setae.</p></caption><graphic xmlns:xlink="http://www.w3.org/1999/xlink" xlink:href="zookeys-1272-137_article-148064__-g013.jpg" id="oo_1554136.jpg" position="float" orientation="portrait" xlink:type="simple"><uri content-type="original_file" xlink:type="simple">https://binary.pensoft.net/fig/1554136</uri></graphic></fig></tp:treatment-sec><ref-list><ref id="B6"><mixed-citation xmlns:xlink="http://www.w3.org/1999/xlink" xlink:type="simple">Dubey AK (2020b) Two new species of the genus <italic><tp:taxon-name><tp:taxon-name-part taxon-name-part-type="genus">Aleuroclava</tp:taxon-name-part></tp:taxon-name></italic> Singh, 1931 (<tp:taxon-name><tp:taxon-name-part taxon-name-part-type="order">Hemiptera</tp:taxon-name-part></tp:taxon-name>: <tp:taxon-name><tp:taxon-name-part taxon-name-part-type="family">Aleyrodidae</tp:taxon-name-part></tp:taxon-name>) from the Andaman Islands, India. Annales Zoologici. Museum and Institute of Zoology. Annales Zoologici 70(4): 667–677. <ext-link xlink:href="10.3161/00034541ANZ2020.70.4.010" ext-link-type="doi" xlink:type="simple">https://doi.org/10.3161/00034541ANZ2020.70.4.010</ext-link></mixed-citation></ref></ref-list></tp:taxon-treatment>
