# Supplementary material for: Three new species and four new records of the genus Aleuroclava Singh (Hemiptera, Aleyrodidae) from China, with the first description of seasonal dimorphism in the genus
Source: Zookeys. 2026 Mar 5;1272:137–55. doi: 10.3897/zookeys.1272.148064 (PMC12983082; doi:10.3897/zookeys.1272.148064)
Supplement: XML Treatment for Aleuroclava bifurcata [file zookeys.1272.148064-treatment5.xml]

<!DOCTYPE tp:taxon-treatment
  PUBLIC "-//TaxonX//DTD Taxonomic Treatment Publishing DTD v0 20100105//EN" "tax-treatment-NSO.dtd">
<tp:taxon-treatment xmlns:tp="http://www.plazi.org/taxpub"><tp:treatment-meta><kwd-group><label>Taxon classification</label><kwd>
              <named-content content-type="kingdom">Animalia</named-content>
            </kwd><kwd>
              <named-content content-type="order">Hemiptera</named-content>
            </kwd><kwd>
              <named-content content-type="family">Aleyrodidae</named-content>
            </kwd></kwd-group><mixed-citation publication-type="journal"><person-group><name><surname>Lin</surname><given-names>Qing-Song</given-names></name><name><surname>Wang</surname><given-names>Ji-Rui</given-names></name></person-group><article-title>Three new species and four new records of the genus <italic><tp:taxon-name><tp:taxon-name-part taxon-name-part-type="genus" reg="Aleuroclava">Aleuroclava</tp:taxon-name-part></tp:taxon-name></italic> Singh (<tp:taxon-name><tp:taxon-name-part taxon-name-part-type="order" reg="Hemiptera">Hemiptera</tp:taxon-name-part></tp:taxon-name>, <tp:taxon-name><tp:taxon-name-part taxon-name-part-type="family" reg="Aleyrodidae">Aleyrodidae</tp:taxon-name-part></tp:taxon-name>) from China, with the first description of seasonal dimorphism in the genus</article-title><source>Zookeys</source><day>05</day><month>03</month><year>2026</year><volume>1272</volume><fpage>137</fpage><lpage>155</lpage><pub-id pub-id-type="doi">10.3897/zookeys.1272.148064</pub-id></mixed-citation></tp:treatment-meta><tp:nomenclature><tp:taxon-name><object-id xmlns:xlink="http://www.w3.org/1999/xlink" content-type="arpha" xlink:type="simple">637C316F-3A4D-5C0B-B57B-A9E2F44F5839</object-id>
                		<tp:taxon-name-part taxon-name-part-type="genus" reg="Aleuroclava">Aleuroclava</tp:taxon-name-part> <tp:taxon-name-part taxon-name-part-type="species" reg="bifurcata">bifurcata</tp:taxon-name-part>
                	</tp:taxon-name><tp:taxon-authority>(Corbett, 1933)</tp:taxon-authority><xref ref-type="fig" rid="F9">Figs 9</xref><xref ref-type="fig" rid="F10">, 10</xref><tp:nomenclature-citation-list><tp:nomenclature-citation><tp:taxon-name><tp:taxon-name-part taxon-name-part-type="genus" reg="Dialeurodes">Dialeurodes</tp:taxon-name-part> <tp:taxon-name-part taxon-name-part-type="species" reg="bifurcata">bifurcata</tp:taxon-name-part></tp:taxon-name><comment> Corbett, 1933: 126–127.</comment></tp:nomenclature-citation><tp:nomenclature-citation><tp:taxon-name><tp:taxon-name-part taxon-name-part-type="genus" reg="Aleurotuberculatus">Aleurotuberculatus</tp:taxon-name-part> <tp:taxon-name-part taxon-name-part-type="species" reg="bifurcata">bifurcata</tp:taxon-name-part></tp:taxon-name><comment> (Corbett); <xref ref-type="bibr" rid="B20">Mound and Halsey 1978</xref>: 80.</comment></tp:nomenclature-citation><tp:nomenclature-citation><tp:taxon-name><tp:taxon-name-part taxon-name-part-type="genus" reg="Aleuroclava">Aleuroclava</tp:taxon-name-part> <tp:taxon-name-part taxon-name-part-type="species" reg="bifurcata">bifurcata</tp:taxon-name-part></tp:taxon-name><comment> (Corbett); <xref ref-type="bibr" rid="B10">Jesudasan and David 1990</xref>: 3; <xref ref-type="bibr" rid="B15">Martin 1999</xref>: 31; <xref ref-type="bibr" rid="B17">Martin and Mound 2007</xref>: 10.</comment></tp:nomenclature-citation></tp:nomenclature-citation-list></tp:nomenclature><tp:treatment-sec sec-type="Host plant"><title>Host plant.</title><p><tp:taxon-name><tp:taxon-name-part taxon-name-part-type="family" reg="Sapindaceae">Sapindaceae</tp:taxon-name-part></tp:taxon-name>: <italic><tp:taxon-name><tp:taxon-name-part taxon-name-part-type="genus" reg="Nephelium">Nephelium</tp:taxon-name-part> <tp:taxon-name-part taxon-name-part-type="species" reg="mutabile">mutabile</tp:taxon-name-part></tp:taxon-name></italic>, <italic><tp:taxon-name><tp:taxon-name-part taxon-name-part-type="genus" reg="Nephelium">Nephelium</tp:taxon-name-part> <tp:taxon-name-part taxon-name-part-type="species" reg="lappaceum">lappaceum</tp:taxon-name-part></tp:taxon-name></italic> (Evans, 2008); <tp:taxon-name><tp:taxon-name-part taxon-name-part-type="family" reg="Phyllanthaceae">Phyllanthaceae</tp:taxon-name-part></tp:taxon-name>: <italic><tp:taxon-name><tp:taxon-name-part taxon-name-part-type="genus" reg="Baccaurea">Baccaurea</tp:taxon-name-part> <tp:taxon-name-part taxon-name-part-type="species" reg="ramiflora">ramiflora</tp:taxon-name-part></tp:taxon-name></italic>.</p></tp:treatment-sec><tp:treatment-sec sec-type="Distribution"><title>Distribution.</title><p>China (Yunnan); Malaysia (<xref ref-type="bibr" rid="B8">Evans 2008</xref>).</p></tp:treatment-sec><tp:treatment-sec sec-type="Material examined"><title>Material examined.</title><p>China • Yunnan, Wangtianshu Scenic Spot, <named-content xmlns:xlink="http://www.w3.org/1999/xlink" content-type="dwc:verbatimCoordinates" xlink:type="simple">21°37'18"N, 101°35'17"E</named-content>, alt. 755 m, 4 puparia on 1 slide, 1. viii. 2023, leg. Qing-Song Lin, Lin-Qian Lu &amp; Xiao Zhang, on <italic><tp:taxon-name><tp:taxon-name-part taxon-name-part-type="genus" reg="Baccaurea">Baccaurea</tp:taxon-name-part> <tp:taxon-name-part taxon-name-part-type="species" reg="ramiflora">ramiflora</tp:taxon-name-part></tp:taxon-name></italic>, deposited in <abbrev xmlns:xlink="http://www.w3.org/1999/xlink" content-type="institution" xlink:title="Zhejiang Agriculture and Forestry University, Lin’an, China" xlink:type="simple">ZAFU</abbrev>.</p><fig id="F9" position="float" orientation="portrait"><object-id xmlns:xlink="http://www.w3.org/1999/xlink" content-type="doi" xlink:type="simple">10.3897/zookeys.1272.148064.figure9</object-id><object-id xmlns:xlink="http://www.w3.org/1999/xlink" content-type="arpha" xlink:type="simple">A7E1979D-C692-5F06-898E-723070AF8608</object-id><label>Figure 9.</label><caption><p>Four new record species from China, habitus. <bold>A</bold>. <italic><tp:taxon-name><tp:taxon-name-part taxon-name-part-type="genus" reg="Aleuroclava">Aleuroclava</tp:taxon-name-part> <tp:taxon-name-part taxon-name-part-type="species" reg="bifurcata">bifurcata</tp:taxon-name-part></tp:taxon-name></italic>; <bold>B</bold>. <italic><tp:taxon-name><tp:taxon-name-part taxon-name-part-type="genus" reg="Aleuroclava">A.</tp:taxon-name-part> <tp:taxon-name-part taxon-name-part-type="species" reg="bifurcata">bifurcata</tp:taxon-name-part></tp:taxon-name></italic> (upper right); <bold>C</bold>. <italic><tp:taxon-name><tp:taxon-name-part taxon-name-part-type="genus" reg="Aleuroclava">A.</tp:taxon-name-part> <tp:taxon-name-part taxon-name-part-type="species" reg="citrifolii">citrifolii</tp:taxon-name-part></tp:taxon-name></italic>; <bold>D</bold>. <italic><tp:taxon-name><tp:taxon-name-part taxon-name-part-type="genus" reg="Aleuroclava">A.</tp:taxon-name-part> <tp:taxon-name-part taxon-name-part-type="species" reg="pearlis">pearlis</tp:taxon-name-part></tp:taxon-name></italic>; <bold>E, F</bold>. <italic><tp:taxon-name><tp:taxon-name-part taxon-name-part-type="genus" reg="Aleuroclava">A.</tp:taxon-name-part> <tp:taxon-name-part taxon-name-part-type="species" reg="stereospermi">stereospermi</tp:taxon-name-part></tp:taxon-name></italic>.</p></caption><graphic xmlns:xlink="http://www.w3.org/1999/xlink" xlink:href="zookeys-1272-137_article-148064__-g009.jpg" id="oo_1554131.jpg" position="float" orientation="portrait" xlink:type="simple"><uri content-type="original_file" xlink:type="simple">https://binary.pensoft.net/fig/1554131</uri></graphic></fig><fig id="F10" position="float" orientation="portrait"><object-id xmlns:xlink="http://www.w3.org/1999/xlink" content-type="doi" xlink:type="simple">10.3897/zookeys.1272.148064.figure10</object-id><object-id xmlns:xlink="http://www.w3.org/1999/xlink" content-type="arpha" xlink:type="simple">215B310E-4144-57D3-A358-CBFDBE6446E7</object-id><label>Figure 10.</label><caption><p>Four new record species from China, slide-mounted specimens: <italic><tp:taxon-name><tp:taxon-name-part taxon-name-part-type="genus" reg="Aleuroclava">Aleuroclava</tp:taxon-name-part> <tp:taxon-name-part taxon-name-part-type="species" reg="bifurcata">bifurcata</tp:taxon-name-part></tp:taxon-name></italic>. <bold>A</bold>. Puparium; <bold>B</bold>. Vasiform orifice; <bold>C</bold>. Margin; <italic><tp:taxon-name><tp:taxon-name-part taxon-name-part-type="genus" reg="Aleuroclava">A.</tp:taxon-name-part> <tp:taxon-name-part taxon-name-part-type="species" reg="citrifolii">citrifolii</tp:taxon-name-part></tp:taxon-name></italic>; <bold>D</bold>. Puparium; <bold>E</bold>. Vasiform orifice; <bold>F</bold>. Margin; <italic><tp:taxon-name><tp:taxon-name-part taxon-name-part-type="genus" reg="Aleuroclava">A.</tp:taxon-name-part> <tp:taxon-name-part taxon-name-part-type="species" reg="pearlis">pearlis</tp:taxon-name-part></tp:taxon-name></italic>; <bold>G</bold>. Puparium; <bold>H</bold>. Vasiform orifice; <bold>I</bold>. Margin; <italic><tp:taxon-name><tp:taxon-name-part taxon-name-part-type="genus" reg="Aleuroclava">A.</tp:taxon-name-part> <tp:taxon-name-part taxon-name-part-type="species" reg="stereospermi">stereospermi</tp:taxon-name-part></tp:taxon-name></italic>; <bold>J</bold>. Puparium; <bold>K</bold>. Vasiform orifice; <bold>L</bold>. Margin.</p></caption><graphic xmlns:xlink="http://www.w3.org/1999/xlink" xlink:href="zookeys-1272-137_article-148064__-g010.jpg" id="oo_1554132.jpg" position="float" orientation="portrait" xlink:type="simple"><uri content-type="original_file" xlink:type="simple">https://binary.pensoft.net/fig/1554132</uri></graphic></fig></tp:treatment-sec><tp:treatment-sec sec-type="Remarks"><title>Remarks.</title><p>The examined specimens agree with <italic><tp:taxon-name><tp:taxon-name-part taxon-name-part-type="genus" reg="Aleuroclava">Aleuroclava</tp:taxon-name-part> <tp:taxon-name-part taxon-name-part-type="species" reg="bifurcata">bifurcata</tp:taxon-name-part></tp:taxon-name></italic> in having cephalic and first abdominal setae that extend beyond the body margin, median tubercles on the abdominal segments, and a matching number of marginal setae. The only divergence lies in the thoracic and caudal tracheal openings, which are distinctly thickened and sharpened in our specimens.</p></tp:treatment-sec><ref-list><ref id="B20"><mixed-citation xmlns:xlink="http://www.w3.org/1999/xlink" xlink:type="simple">Mound LA, Halsey SH (1978) Whitefly of the World. A Systematic Catalog of the <tp:taxon-name><tp:taxon-name-part taxon-name-part-type="family">Aleyrodidae</tp:taxon-name-part></tp:taxon-name> (<tp:taxon-name><tp:taxon-name-part taxon-name-part-type="genus">Homoptera</tp:taxon-name-part></tp:taxon-name>) with Host Plant and Natural Enemy Data. British Museum (Natural History)/John Wiley &amp; Sons, Chichester, 340 pp. <ext-link xlink:href="10.5962/bhl.title.118687" ext-link-type="doi" xlink:type="simple">https://doi.org/10.5962/bhl.title.118687</ext-link></mixed-citation></ref><ref id="B10"><mixed-citation xmlns:xlink="http://www.w3.org/1999/xlink" xlink:type="simple">Jesudasan RWA, David BV (1990) Revision of two whitefly genera, <italic><tp:taxon-name><tp:taxon-name-part taxon-name-part-type="genus">Aleuroclava</tp:taxon-name-part></tp:taxon-name></italic> Singh and <italic><tp:taxon-name><tp:taxon-name-part taxon-name-part-type="genus">Aleurotuberculatus</tp:taxon-name-part></tp:taxon-name></italic> Takahashi (<tp:taxon-name><tp:taxon-name-part taxon-name-part-type="genus">Homoptera</tp:taxon-name-part></tp:taxon-name>: <tp:taxon-name><tp:taxon-name-part taxon-name-part-type="family">Aleyrodidae</tp:taxon-name-part></tp:taxon-name>). Frederick Institute of Plant Protection &amp; Technology, Entomology Series 2: 1–13.</mixed-citation></ref><ref id="B15"><mixed-citation xmlns:xlink="http://www.w3.org/1999/xlink" xlink:type="simple">Martin JH (1999) The whitefly fauna of Australia (<tp:taxon-name><tp:taxon-name-part taxon-name-part-type="suborder">Sternorrhyncha</tp:taxon-name-part></tp:taxon-name>: <tp:taxon-name><tp:taxon-name-part taxon-name-part-type="family">Aleyrodidae</tp:taxon-name-part></tp:taxon-name>). A taxonomic account and identification guide. Technical Paper. CSIRO Entomology, Canberra 38: 1–197.</mixed-citation></ref><ref id="B17"><mixed-citation xmlns:xlink="http://www.w3.org/1999/xlink" xlink:type="simple">Martin JH, Mound LA (2007) An annotated check list of the world’s whiteflies (<tp:taxon-name><tp:taxon-name-part taxon-name-part-type="subclass">Insecta</tp:taxon-name-part></tp:taxon-name>: <tp:taxon-name><tp:taxon-name-part taxon-name-part-type="order">Hemiptera</tp:taxon-name-part></tp:taxon-name>: <tp:taxon-name><tp:taxon-name-part taxon-name-part-type="family">Aleyrodidae</tp:taxon-name-part></tp:taxon-name>). Zootaxa 1492(1): 1–84. <ext-link xlink:href="10.11646/zootaxa.1492.1.1" ext-link-type="doi" xlink:type="simple">https://doi.org/10.11646/zootaxa.1492.1.1</ext-link></mixed-citation></ref><ref id="B8"><mixed-citation xmlns:xlink="http://www.w3.org/1999/xlink" xlink:type="simple">Evans GA (2008) The whiteflies (<tp:taxon-name><tp:taxon-name-part taxon-name-part-type="order">Hemiptera</tp:taxon-name-part></tp:taxon-name>: <tp:taxon-name><tp:taxon-name-part taxon-name-part-type="family">Aleyrodidae</tp:taxon-name-part></tp:taxon-name>) of the world and their host plants and natural enemies. <ext-link xlink:href="https://keys.lucidcentral.org/keys/v3/whitefly/PDF_PwP%20ETC/world-whitefly-catalog-Evans.pdf" ext-link-type="uri" xlink:type="simple">https://keys.lucidcentral.org/keys/v3/whitefly/PDF_PwP%20ETC/world-whitefly-catalog-Evans.pdf</ext-link> [updated 11 June 2007; cited 27 February 2024]</mixed-citation></ref></ref-list></tp:taxon-treatment>
