# Supplementary material for: Three new species and four new records of the genus Aleuroclava Singh (Hemiptera, Aleyrodidae) from China, with the first description of seasonal dimorphism in the genus
Source: Zookeys. 2026 Mar 5;1272:137–55. doi: 10.3897/zookeys.1272.148064 (PMC12983082; doi:10.3897/zookeys.1272.148064)
Supplement: XML Treatment for Aleuroclava pearlis [file zookeys.1272.148064-treatment7.xml]

<!DOCTYPE tp:taxon-treatment
  PUBLIC "-//TaxonX//DTD Taxonomic Treatment Publishing DTD v0 20100105//EN" "tax-treatment-NSO.dtd">
<tp:taxon-treatment xmlns:tp="http://www.plazi.org/taxpub"><tp:treatment-meta><kwd-group><label>Taxon classification</label><kwd>
              <named-content content-type="kingdom">Animalia</named-content>
            </kwd><kwd>
              <named-content content-type="order">Hemiptera</named-content>
            </kwd><kwd>
              <named-content content-type="family">Aleyrodidae</named-content>
            </kwd></kwd-group><mixed-citation publication-type="journal"><person-group><name><surname>Lin</surname><given-names>Qing-Song</given-names></name><name><surname>Wang</surname><given-names>Ji-Rui</given-names></name></person-group><article-title>Three new species and four new records of the genus <italic><tp:taxon-name><tp:taxon-name-part taxon-name-part-type="genus" reg="Aleuroclava">Aleuroclava</tp:taxon-name-part></tp:taxon-name></italic> Singh (<tp:taxon-name><tp:taxon-name-part taxon-name-part-type="order" reg="Hemiptera">Hemiptera</tp:taxon-name-part></tp:taxon-name>, <tp:taxon-name><tp:taxon-name-part taxon-name-part-type="family" reg="Aleyrodidae">Aleyrodidae</tp:taxon-name-part></tp:taxon-name>) from China, with the first description of seasonal dimorphism in the genus</article-title><source>Zookeys</source><day>05</day><month>03</month><year>2026</year><volume>1272</volume><fpage>137</fpage><lpage>155</lpage><pub-id pub-id-type="doi">10.3897/zookeys.1272.148064</pub-id></mixed-citation></tp:treatment-meta><tp:nomenclature><tp:taxon-name><object-id xmlns:xlink="http://www.w3.org/1999/xlink" content-type="arpha" xlink:type="simple">BB27E36A-095E-55E3-8C7E-296897296FB0</object-id>
                		<tp:taxon-name-part taxon-name-part-type="genus" reg="Aleuroclava">Aleuroclava</tp:taxon-name-part> <tp:taxon-name-part taxon-name-part-type="species" reg="pearlis">pearlis</tp:taxon-name-part>
                	</tp:taxon-name><tp:taxon-authority>(Pushpa &amp; Sundararaj, 2010)</tp:taxon-authority><xref ref-type="fig" rid="F9">Figs 9</xref><xref ref-type="fig" rid="F10">, 10</xref><tp:nomenclature-citation-list><tp:nomenclature-citation><tp:taxon-name><tp:taxon-name-part taxon-name-part-type="genus" reg="Minutaleyrodes">Minutaleyrodes</tp:taxon-name-part> <tp:taxon-name-part taxon-name-part-type="species" reg="pearlis">pearlis</tp:taxon-name-part></tp:taxon-name><comment> Pushpa &amp; Sundararaj, 2010: 47–48.</comment></tp:nomenclature-citation><tp:nomenclature-citation><tp:taxon-name><tp:taxon-name-part taxon-name-part-type="genus" reg="Aleuroclava">Aleuroclava</tp:taxon-name-part> <tp:taxon-name-part taxon-name-part-type="species" reg="pearlis">pearlis</tp:taxon-name-part></tp:taxon-name><comment> (Pushpa &amp; Sundararaj); <xref ref-type="bibr" rid="B5">Dubey 2020a</xref>: 327.</comment></tp:nomenclature-citation></tp:nomenclature-citation-list></tp:nomenclature><tp:treatment-sec sec-type="Host plant"><title>Host plant.</title><p><tp:taxon-name><tp:taxon-name-part taxon-name-part-type="family" reg="Myrtaceae">Myrtaceae</tp:taxon-name-part></tp:taxon-name>: <italic><tp:taxon-name><tp:taxon-name-part taxon-name-part-type="genus" reg="Syzygium">Syzygium</tp:taxon-name-part></tp:taxon-name></italic> sp. (<xref ref-type="bibr" rid="B21">Pushpa and Sundararaj 2010</xref>), <italic><tp:taxon-name><tp:taxon-name-part taxon-name-part-type="genus" reg="Syzygium">Syzygium</tp:taxon-name-part> <tp:taxon-name-part taxon-name-part-type="species" reg="malaccense">malaccense</tp:taxon-name-part></tp:taxon-name></italic>.</p></tp:treatment-sec><tp:treatment-sec sec-type="Distribution"><title>Distribution.</title><p>China (Hong Kong, Yunnan); India (<xref ref-type="bibr" rid="B21">Pushpa and Sundararaj 2010</xref>).</p></tp:treatment-sec><tp:treatment-sec sec-type="Material examined"><title>Material examined.</title><p>China • Yunnan, Xishuangbanna Tropical Botanical Garden, <named-content xmlns:xlink="http://www.w3.org/1999/xlink" content-type="dwc:verbatimCoordinates" xlink:type="simple">21°53'26"N, 101°16'14"E</named-content>, alt. 534 m, 2 puparia on 2 slides, 29. vii. 2023, leg. Qing-Song Lin, Lin-Qian Lu &amp; Xiao Zhang, on <italic><tp:taxon-name><tp:taxon-name-part taxon-name-part-type="genus" reg="Syzygium">Syzygium</tp:taxon-name-part> <tp:taxon-name-part taxon-name-part-type="species" reg="malaccense">malaccense</tp:taxon-name-part></tp:taxon-name></italic>, deposited in <abbrev xmlns:xlink="http://www.w3.org/1999/xlink" content-type="institution" xlink:title="Zhejiang Agriculture and Forestry University, Lin’an, China" xlink:type="simple">ZAFU</abbrev>. China, Hong Kong, 5 puparia on 1 slide, 26. x. 1990, leg. JH Martin, on <italic><tp:taxon-name><tp:taxon-name-part taxon-name-part-type="genus" reg="Syzygium">Syzygium</tp:taxon-name-part> <tp:taxon-name-part taxon-name-part-type="species" reg="hancei">hancei</tp:taxon-name-part></tp:taxon-name></italic>, deposited in <abbrev xmlns:xlink="http://www.w3.org/1999/xlink" content-type="institution" xlink:title="Natural History Museum in London" xlink:type="simple">NHMUK</abbrev>.</p></tp:treatment-sec><tp:treatment-sec sec-type="Remarks"><title>Remarks.</title><p>After examining the specimens at <abbrev xmlns:xlink="http://www.w3.org/1999/xlink" content-type="institution" xlink:title="Natural History Museum in London" xlink:type="simple">NHMUK</abbrev>, the “<italic><tp:taxon-name><tp:taxon-name-part taxon-name-part-type="genus" reg="Aleuroclava">Aleuroclava</tp:taxon-name-part></tp:taxon-name></italic>, undetermined sp. 2”, which has not been identified in Hong Kong (<xref ref-type="bibr" rid="B16">Martin and Lau 2011</xref>), also belongs to this species.</p></tp:treatment-sec><tp:treatment-sec><!--Section generated to contain objects referenced in tp:taxon-treatment.--><fig id="F9" position="float" orientation="portrait"><object-id xmlns:xlink="http://www.w3.org/1999/xlink" content-type="doi" xlink:type="simple">10.3897/zookeys.1272.148064.figure9</object-id><object-id xmlns:xlink="http://www.w3.org/1999/xlink" content-type="arpha" xlink:type="simple">A7E1979D-C692-5F06-898E-723070AF8608</object-id><label>Figure 9.</label><caption><p>Four new record species from China, habitus. <bold>A</bold>. <italic><tp:taxon-name><tp:taxon-name-part taxon-name-part-type="genus" reg="Aleuroclava">Aleuroclava</tp:taxon-name-part> <tp:taxon-name-part taxon-name-part-type="species" reg="bifurcata">bifurcata</tp:taxon-name-part></tp:taxon-name></italic>; <bold>B</bold>. <italic><tp:taxon-name><tp:taxon-name-part taxon-name-part-type="genus" reg="Aleuroclava">A.</tp:taxon-name-part> <tp:taxon-name-part taxon-name-part-type="species" reg="bifurcata">bifurcata</tp:taxon-name-part></tp:taxon-name></italic> (upper right); <bold>C</bold>. <italic><tp:taxon-name><tp:taxon-name-part taxon-name-part-type="genus" reg="Aleuroclava">A.</tp:taxon-name-part> <tp:taxon-name-part taxon-name-part-type="species" reg="citrifolii">citrifolii</tp:taxon-name-part></tp:taxon-name></italic>; <bold>D</bold>. <italic><tp:taxon-name><tp:taxon-name-part taxon-name-part-type="genus" reg="Aleuroclava">A.</tp:taxon-name-part> <tp:taxon-name-part taxon-name-part-type="species" reg="pearlis">pearlis</tp:taxon-name-part></tp:taxon-name></italic>; <bold>E, F</bold>. <italic><tp:taxon-name><tp:taxon-name-part taxon-name-part-type="genus" reg="Aleuroclava">A.</tp:taxon-name-part> <tp:taxon-name-part taxon-name-part-type="species" reg="stereospermi">stereospermi</tp:taxon-name-part></tp:taxon-name></italic>.</p></caption><graphic xmlns:xlink="http://www.w3.org/1999/xlink" xlink:href="zookeys-1272-137_article-148064__-g009.jpg" id="oo_1554131.jpg" position="float" orientation="portrait" xlink:type="simple"><uri content-type="original_file" xlink:type="simple">https://binary.pensoft.net/fig/1554131</uri></graphic></fig><fig id="F10" position="float" orientation="portrait"><object-id xmlns:xlink="http://www.w3.org/1999/xlink" content-type="doi" xlink:type="simple">10.3897/zookeys.1272.148064.figure10</object-id><object-id xmlns:xlink="http://www.w3.org/1999/xlink" content-type="arpha" xlink:type="simple">215B310E-4144-57D3-A358-CBFDBE6446E7</object-id><label>Figure 10.</label><caption><p>Four new record species from China, slide-mounted specimens: <italic><tp:taxon-name><tp:taxon-name-part taxon-name-part-type="genus" reg="Aleuroclava">Aleuroclava</tp:taxon-name-part> <tp:taxon-name-part taxon-name-part-type="species" reg="bifurcata">bifurcata</tp:taxon-name-part></tp:taxon-name></italic>. <bold>A</bold>. Puparium; <bold>B</bold>. Vasiform orifice; <bold>C</bold>. Margin; <italic><tp:taxon-name><tp:taxon-name-part taxon-name-part-type="genus" reg="Aleuroclava">A.</tp:taxon-name-part> <tp:taxon-name-part taxon-name-part-type="species" reg="citrifolii">citrifolii</tp:taxon-name-part></tp:taxon-name></italic>; <bold>D</bold>. Puparium; <bold>E</bold>. Vasiform orifice; <bold>F</bold>. Margin; <italic><tp:taxon-name><tp:taxon-name-part taxon-name-part-type="genus" reg="Aleuroclava">A.</tp:taxon-name-part> <tp:taxon-name-part taxon-name-part-type="species" reg="pearlis">pearlis</tp:taxon-name-part></tp:taxon-name></italic>; <bold>G</bold>. Puparium; <bold>H</bold>. Vasiform orifice; <bold>I</bold>. Margin; <italic><tp:taxon-name><tp:taxon-name-part taxon-name-part-type="genus" reg="Aleuroclava">A.</tp:taxon-name-part> <tp:taxon-name-part taxon-name-part-type="species" reg="stereospermi">stereospermi</tp:taxon-name-part></tp:taxon-name></italic>; <bold>J</bold>. Puparium; <bold>K</bold>. Vasiform orifice; <bold>L</bold>. Margin.</p></caption><graphic xmlns:xlink="http://www.w3.org/1999/xlink" xlink:href="zookeys-1272-137_article-148064__-g010.jpg" id="oo_1554132.jpg" position="float" orientation="portrait" xlink:type="simple"><uri content-type="original_file" xlink:type="simple">https://binary.pensoft.net/fig/1554132</uri></graphic></fig></tp:treatment-sec><ref-list><ref id="B5"><mixed-citation xmlns:xlink="http://www.w3.org/1999/xlink" xlink:type="simple">Dubey AK (2020a) Revision of the genus <italic><tp:taxon-name><tp:taxon-name-part taxon-name-part-type="genus">Minutaleyrodes</tp:taxon-name-part></tp:taxon-name></italic> Jesudasan and David (<tp:taxon-name><tp:taxon-name-part taxon-name-part-type="order">Hemiptera</tp:taxon-name-part></tp:taxon-name>: <tp:taxon-name><tp:taxon-name-part taxon-name-part-type="family">Aleyrodidae</tp:taxon-name-part></tp:taxon-name>) with descriptions of two new species from the Little Andaman Island, India. Zootaxa 4748(2): 315–333. <ext-link xlink:href="10.11646/zootaxa.4748.2.5" ext-link-type="doi" xlink:type="simple">https://doi.org/10.11646/zootaxa.4748.2.5</ext-link></mixed-citation></ref><ref id="B21"><mixed-citation xmlns:xlink="http://www.w3.org/1999/xlink" xlink:type="simple">Pushpa R, Sundararaj R (2010) The genus <italic><tp:taxon-name><tp:taxon-name-part taxon-name-part-type="genus">Aleuroclava</tp:taxon-name-part></tp:taxon-name></italic> Singh (<tp:taxon-name><tp:taxon-name-part taxon-name-part-type="order">Hemiptera</tp:taxon-name-part></tp:taxon-name>: <tp:taxon-name><tp:taxon-name-part taxon-name-part-type="family">Aleyrodidae</tp:taxon-name-part></tp:taxon-name>) from India. Oriental Insects 44(1): 95–146. <ext-link xlink:href="10.1080/00305316.2010.10417610" ext-link-type="doi" xlink:type="simple">https://doi.org/10.1080/00305316.2010.10417610</ext-link></mixed-citation></ref><ref id="B16"><mixed-citation xmlns:xlink="http://www.w3.org/1999/xlink" xlink:type="simple">Martin JH, Lau CS (2011) The <tp:taxon-name><tp:taxon-name-part taxon-name-part-type="order">Hemiptera</tp:taxon-name-part></tp:taxon-name>-<tp:taxon-name><tp:taxon-name-part taxon-name-part-type="suborder">Sternorrhyncha</tp:taxon-name-part></tp:taxon-name> (<tp:taxon-name><tp:taxon-name-part taxon-name-part-type="subclass">Insecta</tp:taxon-name-part></tp:taxon-name>) of Hong Kong, China-an annotated inventory citing voucher specimens and published records. Zootaxa 2847(1): 1–122. <ext-link xlink:href="10.11646/zootaxa.2847.1.1" ext-link-type="doi" xlink:type="simple">https://doi.org/10.11646/zootaxa.2847.1.1</ext-link></mixed-citation></ref></ref-list></tp:taxon-treatment>
